# Supplementary material for: Body Composition and Metabolic Changes in a Lyon Hypertensive Congenic Rat and Identification of Ercc6l2 as a Positional Candidate Gene
Source: Front Genet. 2022 Jun 24;13:903971. doi: 10.3389/fgene.2022.903971 (PMC9263446; doi:10.3389/fgene.2022.903971)
Supplement: Supplementary file 4 [file Table1.XLSX]

## Sheet: Supplemental Table 1
Supplemental Table 1: Fluorescent assays used to genotype segregating loci in LH and LN genomes
Gene Symbol	IDT Assay Name	SNP Position	Locus Specific Primer	FAM Probe	VIC Probe	LH Allele	LN Allele
intergenic	CD.GT.WBJS0844.5	chr17:3783672	GCACACCTGTCCTATTGAATCAGAAC	TAGGCAGATGATAGCTCTGAGAG	TAGGCAGATGATAGCTCTGAGAC	G	C
Rbm24	CD.GT.JTWC2392.1	chr17:18279584	GCCAGAGCTCTGAATGTGTGC	CTTAAGAGATGTTCTTAACTGTATGTCA	CCTAAGAGATGTTCTTAACTGTATGTCG	G	A
Atxn1	CD.GT.JKJM7819.6	chr17:19091910	GCTGAGAGACAACTTTTCCTCCTTG	CCCAGGTATCTCCTGCAG	CCCCAGGTATCTCCTGCA	C	G
Gcnt2	CD.GT.WGHP7127.10	chr17:23900685	GCGAAACAGCTCAGTAACTGCC	CGTGGACAGTAAGGCGG	CGTGGACAGTAAGGCGA	C	T
Ofcc1	CD.GT.XPGG2836.1	chr17:24797711	GCGGCGATAAAGCTCTTGAAACC	TTCCCACATATCGGTATGCAC	CTTCCCACATATCGGTATGCAT	C	T
intergenic	CD.GT.HCTH3479.6	chr17:25428743	GCAATTTTGTTTTATACAGCCTACCT	AACAGCAATGGAGTAGGA	AACAGCAATGGAGTAGGG	G	A
Rreb1	CD.GT.XFCJ2645.1	chr17:26935125	GCCAACAAACAAATCAGCTATGTTAAG	AAGCTTATCTATAACAGAATGAGC	GAAGCTTATCTATAACAGAATGAGT	A	G
intergenic	CD.GT.JGCM1224.1	chr17:32994130	GCCTGAAGTTCTTAACACAGATGG	AGGGAATGGTTAAATGCA	AGGGAATGGTTAAATGCG	A	G
Prl4a1	CD.GT.DCWB6981.5	chr17:36743055	GCGGCTGAAATGTGTGACAGG	TCAAGGCCTTGTAGAGGG	ATCAAGGCCTTGTAGAGGT	T	G
B3galnt2	CD.GT.XXNJ7289.1	chr17:51348550	GCGGCAGTTGTTTCTCGAATTGT	TACACAAGTCTGCGCTCTAC	ACACAAGTCTGCGCTCTAT	C	T
intergenic	CD.GT.KBFV0860.1	chr17:69753258	GCTCCATGCTATGTTTACAACTTGTC	CTGTCAGTTTTCTTAATATCTGTGAAAA	CTGTCAGTTTTCTTAATATCTGTGAAAG	G	A
intergenic	CD.GT.JRKS7751.7	chr17:86169480	GCCTGCCTGTGTGGACAAAAA	GGTCAGCTGATCCACAATG	GGTCAGCTGATCCACAATA	G	A

## Sheet: Supplemental Table 2
Supplemental Table 2: Gene Expression Assays Used in PWAT tissue (Prime Time, IDT)
Gene Symbol	Product#	Primer 1	Primer 2	5’ FAM-Labelled Probe
Hprt1*	Rn.PT.39a.22214832	GGTGAAAAGGACCTCTCGAAG	GCTTTTCCACTTTCGCTGATG	TGGATACAGGCCAGACTTTGTTGGATT
Pparg	Rn.PT.58.6036576	GAATTAGATGACAGTGACTTGGC	AGCAGGTTGTCTTGGATGTC	CCTGGGCGGTCTCCACTGAGAATA
Fabp4	Rn.PT.58.17914268	GCGTGGAATTCGATGAAATCAC	CACCAGCTTGTCACCATCT	TCGACTTTCCATCCCACTTCTGCAC
Lpl	Rn.PT.58.38170116	AGCCAAGAGAAGCAGTAAGATG	GCTTGTCATTCTCAGTTCCAGA	AGACTCGCTCTCAGATGCCCTACA
Cd36	Rn.PT.58.18657678	GCCTGGTTGAGATGGTCTT	GCTAGTGCATAATGTAGGCTCA	TGGTGTTGGAGTAGTGATGTTTGTTGCT
Ccl2	Rn.PT.58.17897665	ATCTCTCTTCCTCCACCACTA	GAATGAGTAGCAGCAGGTGAG	TGTCTCAGCCAGATGCAGTTAATGCC
IL-6	Rn.PT.58.13840513	CAGAGCAATACTGAAACCCTAGT	CCTTCTGTGACTCTAACTTCTCC	TCCTTCCTACCCCAACTTCCAATGC
Hif1a	Rn.PT.58.12503723	GAACATCAAGTCAGCAACGTG	GTTCACAAATCAGCACCAAGC	ATACCAGCAGTAACCAGCCGCA
Ercc6l2	Rn.PT.58.13284715	TGCTCTGACGACCTATGAAAC	AGCCTTCATAACTTCTGTAACTCG	ACCATTCCAAACTGTTAAGCTCCTCCAG
C17h6orf52	Rn.PT.53a.35814531	GTGACTGAGAACCCTGAACTG	GCCATGAACTCCTTGTCTGAT	TCCAGAGGAAACCACAGACCCAG
Gcnt2	Rn.PT.58.36267892	CTGTGAAGTGGAAGGATATGGA	TGCAAGTCTCCGTTTCCATAG	TCATCTACGTAGTGAACCGTGGCAG
Ofcc1	Custom	GACTGGATCTGTCAGCTACTC	CAAGCGACTCATGGTCATCTAC	AGGCATCTTGTTTGGGAATGTGGG
*housekeeping gene

## Sheet: Supplemental Table 3
Supplemental Table 3: Additional female organ weights and body measures at tissue collection
Phenotype	LH Female	LH17LNa Female	p-value
Harvest mass (g)	223.4±1.850, n=35	214.3±1.624, n=33	0.0004*
Adjusted liver mass (mg/g)	27.22±0.256, n=35	26.26±0.3698, n=33	0.0492$
Liver mass (g)	6.084±0.0687, n=35	5.665±0.0789, n=33	0.0002*
Adjusted LV heart (mg/g)	2.821±0.0187, n=32	2.827±0.0268, n=33	0.854#
LV heart (g)	635.5±6.529, n=34	605.8±7.460, n=33	0.0038*
Adjusted kidney (mg/g)	5.461±0.0276, n=33	5.326±0.0382, n=33	0.0055*
Total kidney mass (g)	1.229±0.0112, n=35	1.141±0.0108, n=33	<0.0001*
Adjusted GWAT (mg/g)	14.00±0.550, n=34	15.80±0.416, n=33	0.0435$
GWAT (g)	3.141±0.135, n=34	3.391±0.101, n=33	0.2427$
Adjusted PWAT (mg/g)	4.402±0.166, n=34	5.150±0.175, n=33	0.0022$
PWAT (g)	0.988±0.0423, n=34	1.106±0.0404, n=33	0.0243$
Adjusted abdominal WAT (mg/g)	18.51±0.687, n=35	21.07±0.543, n=33	0.0247$
Abdominal WAT (g)	4.156±0.171, n=35	4.497±0.129, n=33	0.155$
Adjusted IWAT (mg/g)	8.448 ±0.236, n=35	8.480±0.209, n=33	0.9189*
IWAT (g)	1.893±0.0579, n=35	1.818±0.0474, n=33	0.3241*
Adjusted adrenal gland (mg/g)	0.2429±0.00255, n=23	0.2477±0.00437, n=28	0.3459#
Adrenal glands (mg)	54.88±0.786, n=26	53.06±0.6706, n=28	0.1897*
Adjusted thymus (mg/g)	1.534±0.0337, n=10	1.406±0.0449, n=10	0.0346*
Thymus (mg)	335.9±8.69, n=10	301.2±13.10, n=10	0.0405*
Adjusted Interscapular BAT (mg/g)	0.916±0.0234, n=35	1.000±0.0175, n=33	0.006*
Interscapular BAT (mg)	204.8±5.250, n=35	214.5±4.531, n=33	0.1663*
*via Unpaired two-tailed t-test; #via Welch’s unpaired two-tailed t-test; $via Mann-Whitney

## Sheet: Supplemental Table 4
Supplemental Table 4: Additional male metabolic data
Phenotype	LH Male	LH17LNa Male	p-value
Harvest Body mass (g)	384.7±2.121, n=29	377.9±3.168, n=30	0.0825#
Adjusted liver mass (mg/g)	29.24±0.451, n=29	28.71±0.225, n=30	0.898$
Liver mass (g)	11.26±0.205, n=29	10.85±0.132, n=30	0.3086$
Adjusted adrenal gland (mg/g)	0.128±0.002, n=24	0.133±0.002, n=20	0.063*
Adrenal gland mass (mg)	49.3±0.8, n=24	50.1±0.6, n=20	0.4591*
Adjusted gonadal WAT (mg/g)	9.174±0.231, n=29	8.759±0.1785, n=30	0.1589*
Gonadat fat mass (g)	3.528±0.090, n=29	3.314±0.079, n=30	0.0781*
Adjusted perirenal fat mass (mg/g)	9.610±0.273, n=29	9.478±0.249, n=29	0.7228
Perirenal fat mass (g)	3.695±0.105, n=29	3.583±0.106, n=29	0.4566*
Adjusted abdominal fat mass (mg/g)	18.78±0.393, n=29	18.23±0.387, n=29	0.3174*
Abdominal fat mass (g)	7.223±0.152, n=29	6.889±0.172, n=29	0.1513*
Adjusted inguinal fat mass (mg/g)	10.60±0.361, n=28	9.93±0.321, n=30	0.1299$
Inguinal fat mass (g)	4.070±0.139, n=28	3.746±0.115, n=30	0.0771*
Adjusted Interscapular BAT (mg/g)	0.892±0.031, n=29	0.832±0.032, n=30	0.185*
Interscapular BAT (g)	0.343±0.012, n=29	0.315±0.013, n=30	0.1082*
Food intake in metabolic cages (g/48h)	44.58±0.901, n=29	40.92±0.636, n=30	0.0015*
Digestive Efficiency %	87.55±0.288, n=29	87.73±0.267, n=30	0.6404*
Energy Efficiency (g/kcal)	-0.01179±0.0038, n=29	-0.00808±0.0034, n=30	0.6538$
*via Unpaired two-tailed t-test; #via Welch’s unpaired two-tailed t-test; $via Mann-Whitney

## Sheet: Supplemental Table 5
Supplemental Table 5: Genes with Sequence Variants in the Congenic Model
Annotation Impact	Functional Annotation	Genes Impacted	Total Variants
High	Frameshift variant	Ercc6l2	1
Moderate	Missense variant	C17h6orf52, Gcnt2, Ofcc1	5
Low	Synonymous variant	C17h6orf52, Gcnt2	3
Low	5’UTR premature start codon gain variant	C17h6orf52	1
Modifier	5’UTR variant	Atxn1, C17h6orf52, Gcnt2, LOC102549059, LOC689303, Susd3	15
Modifier	3’UTR variant	C17h6orf52, Gcnt2, Ntrk2, Ofcc1, Rnf144b, Rnf182, Smim13	28
Modifier	Downstream gene variant	Aopep, Aspn, Bicd2, C17h6orf52, Cdc14b, Ctsll3, Diras2, Ecm2, Edn1, Faf2, Fam120a, Gadd45g, Gcm2, Gcnt2, Hrh2, LOC100362172, LOC102549059, LOC120097802, Nhlrc1, Nsd1, Ofcc1, Prelid1, RGD1562024, RGD1566359, Spata31d3, Syk, Tfap2a, Tifab, Tmem170b, Ubqln1	133
Modifier	Upstream gene variant	Arl10, Atxn1, Bicd2, C17h6orf52, Ctsm, Ecm2, Elovl2, Fam193b, Gcnt2, Gfod1, Gmpr, Hrh2, Iars1, Idnk, Lman2, LOC100362620, LOC102549059, Mak, Mylip, Pak1ip1, Pfn3, Phf2, Ptpdc1, Rbm24, Rnf144b, Rnf182, S1pr3, Sema4d, Sirt5, Spock1, Susd3, Tfap2a, Trpc7, Tspan17, Txndc5, Wnk2, Zfp346	155
Modifier	Intron variant	Adtrp, Agtpbp1, Aopep, Atxn1, Auh, Bicd2, Bmp6, C17h6orf52, Cage1, Camlg, Cap2, Card19, Catsper3, Cdhr2, Cenpp, Dapk1, Diras2, Dsp, Dtnbp1, Elovl2, Ercc6l2, Fam120a, Fancc, Fbp1, Fgd3, Gcnt2, Gfod1, Gmpr, Golm1, Hivep1, Hk3, Iars1, Ippk, Jarid2, Kif13a, Kif27, Klhl3, Lman2, LOC102549716, LOC102552000, LOC102554838, LOC689303, Macroh2a1, Mak, Mylip, Nedd9, Nfil3, Ninj1, Nsd1, Ntrk2, Ofcc1, Phactr1…	1027

## Sheet: Supplemental Table 6
Supplemental Table 6: Primers used to sequence verify all exonic SNP variants in the LH17LNa strain
Gene Symbol	SNP Position	Forward Primer	Reverse Primer	LH Allele	LN Allele
Ercc6l2	chr17:1282819	GCTTGGCCCCTTGATAACATAAC	GAGGTATTGTGGGTGATGACACT	TACCAC (Ref)	T
C17h6orf52	chr17:23762853	ATGGCTGCGTATAGGAGGTCT	CCATTTCCAGACAACGTGGAG	A	G (Ref)
	chr17:23771379	AGCACGTTCCCTCAAAGTAAAC	TTCTCCAAAACCAAAGCAAGATCC	A	G (Ref)
	chr17:23771391			A	G (Ref)
Gcnt2	chr17:23900685	GGACTTTGGAAGCCACCAGAT	CCACCCTGGAAAAGTTCACCT	C (Ref)	T
Ofcc1	chr17:24797711	ACCAGGGATTTGTCTGTCTTCG	GTTTGACACCAGGTTTGAGTCC	C (Ref)	T
